# Supplementary material for: Precision Oncology in Metastatic Uterine Cancer; Croatian First-Year Experience of the Comprehensive Genomic Profiling in Everyday Clinical Practice
Source: Pathol Oncol Res. 2021 Sep 27;27:1609963. doi: 10.3389/pore.2021.1609963 (PMC8504363; doi:10.3389/pore.2021.1609963)
Supplement: Supplementary file 1 [file DataSheet4.xlsx]

## Sheet: Sheet1
Patient	Genomic alteration with clinical significance	Genomic alteration with unknown clinical significance	Tumor mutational burden (TMB)	Microsatellite status	Approved therapy in patients tumor type	Approved therapy in other tumor type	Suggested therapy without approval
1	NRAS; PALB2; PTEN; ARID1A; KRAS	ATR; CDK12; CSF3R; JAK1; MLL2; MSH6; NOTCH3; PBRM1; TP53	40	high	0	pembrolizumab, atezolizumab, avelumab, cemiplima, durvalumab, nivolumab; binimetinib, cobimetinib, trametinib, niraparib, olaparib, rucaparib, talazoparib; everolimus, temsirolimus	alpelisib, ruxolitinib, dasatinib, OMP-59R5, GSI BMS-906024, adavosertib, SGT-53, ALT-801
2	FBXW7; PIK3CA; PTEN; STK11; NRAS; PALB2; PTCH1; ALK; ARID1A; CCND1; KEAP1; KRAS; RNF43	CBFB, CIC, CTCF, FLCN, FLT1, INPP4B, MLL2, NOTCH1, SMARCA4, WHSC1 (MMSET)	30	high	0	pembrolizumab, atezolizumab, avelumab, cemiplimab, durvalumab, nivolumab; binimetinib, cobimetinib, trametinib, niraparib, olaparib, rucaparib, talazoparib; everolimus, temsirolimus; sonidegib, vismodegib	capivasertib, ipatasertib, copanlisib, crizotinib, ceritinib, brigatinib, alectinib, lorlatinib, entrectinib, BMS-906024, tazemetostat,
3	PTEN, ARID1A, PIK3R1	BCOR	3	stable	0	temsilomus, everolimus	copanlisib, M6620,
4	PIK3R1	KDMSA; NBN, PPP2R1A, TP53	8	stable	0	0	pilaralisib, alpelisib, adavosertib, SGT-53, ALT-801
5	PIK3CA, ARID1A, FANCL	ATRX, HNF1A, MLH1, MLL2, MSH3, RB1, TEK, TP53	20	high	0	pembrolizumab, atezolizumab, avelumab, cemiplimab, durvalumab, nivolumab, everolimus, temsirolimus, alpelisib	capivasertib, ipatasertib, M6620, adavosertib, SGT-53, ALT-801
6	CTNNB1, PTEN, PTCH1, ARID1A, PIK3R1	CD22, DNMT3A	15	high	0	pembrolizumab, atezolizumab, avelumab, cemiplimab, durvalumab, nivolumab, everolimus, temsirolimus, sonidegib, vismodegib	copanlisib, ipatasertib, capivasertib, M6620, pilaralisib, alpelisib
7	PTEN, BRCA2, ARID1A, KRAS	CREBBP; PIK3R1; U2AF1	6	stable	0	everolimus, temsirolimus, niraparib, olaparib, rucaparib, talazoparib	copanlisib, M6620, trametinib, cobimetinib, pilaralisib, alpelisib
8	CDK-4, MDM	FRS2	2	stable	0	palbociclib, ribociblib	abemaciclib
9	PIK3CA; PTEN, MDM2, RAD54L	CCNE1; DDR1: TP53	1	stable	0	temsirolimus, everolimus	copanlisib, nilotinib, dasatinib, imatinib, bosutinib, ponatinib, adavosertib, SGT-53, ALT-801
10	0	0	2	stable	0	0	0
11	PIK3CA; ARID1A	ATR; BCORL1; CD79A; DNMT3A; MLL2; MRE11A; MSH3; PBRM1	21	high	0	pembrolizumab, azetolizumab, avelumab, cemiplimab, durvalumab, nivolumab, everolimus, temsirolimus, alpelisib	M6620, ibrutinib, olaparib, nivolumab, pembrolizumab
12	PIK3CA,KRAS	BRD4;CASP8;TP53;U2AF1	ND	ND	0	EVEROLIMUS ;ALPELISIB;TEMSIROLIMUS	ADAVOSERTIB
13	PIK3CA	CIC ;TP53	0	MS Stable	0	EVEROLIMUS ;ALPELISIB;TEMSIROLIMUS	ADAVOSERTIB
14	AKT1,CTNNB1,ARID1A	PTPRO	0	MS Stable	0	EVEROLIMUS ;TEMSIROLIMUS	CAPIVASERTIB + FULVESTRANT
15	0	CTNNB1, PIK3CA, ARID1A	11	H	0	pembrolizumab, atezolizumab, avelumab, cemiplimab, durvalumab, nivolumab	Ne
16	0	CTNNB1, NF2, PTEN, ARID1A, PIK3R1	13	H	0	pembrolizumab, atezolizumab, avelumab, cemiplimab, durvalumab, nivolumab	Ne
17	PALB2- Y1183*, KRAS- G12D	0	9	MSS	rucaparib	niraparip, olaparib, talazoparib	rucaparib, trametinib, cobimetinib, binimetinib, uprosertib
18	PIK3CA- R88Q, Q546K, ATM- G696*,BRCA2- E2981fs*37, ARID1A- F2141fs*59, MET- D1117G-subclonal, RNF43- G659fs*41	BCORL1- P1681fs*20, CIC- ss4460-2A>G, A652fs*76, CREBBP- L524fs*6, CTCF- Y64fs*16, EP300- K1047fs*12, FANCC- Q17*, JAK1- P430fs*2, MSH3- K383fs*32, MSH6- F1088fs*2, PBRM1- R710*, SMARCA4- R1243W-subclonal, WT1- G269D	32	MSI-high	0	pembrolizumab, atezolizumab, avelumab, cemiplimab, durvalumab, nivolumab, everolimus, temsirolimus, niraparib, olaparib, rucaparib, talazoparib	buparlisib, alpelisib, ipatasertib, capivasertib, ATR inh., crizotinib, capmatinib, tepotinib, cabozantinib, ruxolitinib, tazemetostat, azacitidine,
19	AKT1- E17K, MTOR- M2327I, PIK3R1- N625fs*7	TP53- A276G	1	MSS	0	everolimus, temsirolimus	ipatasertib, capivasertib, pilaralisib, alpelisib, pazopanib, adavosertib, SGT-53, ALT-801
20	NF2- Y153fs*20, PIK3CA- P471L, PTEN- L318fs*23- subclonal, G132V, FGFR2- S252W, PALB2- V132fs*45	KDM6A- T640fs*50- subclonal	11	MSS	0	pembrolizumab, atezolizumab, avelumab, cemiplimab, durvalumab, nivolumab, everolimus, temsirolimus, alpelisib, pazopanib, niraparib, olaparib, rucaparib, talazoparib	Debio-147, lapatinib, trametinib, cobimetinib, taselisib, copanlisib, ipatasertib, capivasertib,
21	PTEN- D92H, ARID1A- Q1519fs*8, PIK3CB- E1051K	CASP8- R194fs*17, NOTCH3- G1318fs*245, SOX9- P346fs*37, TP53- V218M	18	MSI - high	0	pembrolizumab, atezolizumab, avelumab, cemiplimab, durvalumab, nivolumab, temsirolimus, everolimus	ipatasertib, capivasertib, ATR and NOTCH inhibitors, adavosertib, SGT- 53, ALT- 801
22	FGFR2- S252W- subclonal, AKT1- E17K, CTNNB1- S33C, PIK3CA- H1048R	BCOR- N1425S	3	MSS	0	pazopanib, everolimus, temsirolimus	rucaparib, niraparib, ipatasertib, capivasertib, sorafenib, DKK1, FGFR-TKI, apitolisib, copanlisib, alpelisib, taselisib
23	PIK3CA- E545K, ARID1A- Q586*, ERBB3- G582W	ALOX12B- R548W, CSF1R- inv ex 2-13, RPTOR- amp, TP53-C176W	1	MSS	0	everolimus, temsirolimus	apitolisib, alpelisib, taselisib, ipatasertib, capivasertib, trastuzumab, pertuzumab, T-DM1, lapatinib, afatinib
24	PIK3R1- E451_Y452del	CDC73- R229fs*27, PPP2R1A- S256F, TP53- R248P	4	MSS	0	0	pilaralisib, alpelisib, adavosertib, SGT-53, ALT-801
25	PTEN- T78fs*5, NRAS- G13R, ARID1A- Q2026*, PIK3R1- L570_I571insN	BCOR- N1425S, NFE2L2- E79G, SOX9- D12fs*49	3	MSS	0	temsirolimus, everolimus, binimetinib, cobimetinib, trametinib	ipatasertib, capivasertib, ATR inh., pilaralisib
26	PIK3CA- R88Q - subclonal, R93Q, C378R, PTEN- R130G, BRCA2- N1784fs*7, ARID1A- P947fs*21, ERBB3- A245V, RNF43- G659fs*41	ESR1- L536R, FUBP1- S11fs*43, MAP2K4- A279T - subclonal, NOTCH3- ss 3719-1G>T, PTPN11- T468M - subclonal, TP53- T125M	28	MSI-high	0	nivolumab, pembrolizumab, atezolizumab, avelumab, cemiplimab, durvalumab, everolimus, temsirolimus, alpelisib, niraparib, olaparib, rucaparib, talazoparib
27	FBXW7- R465H, ERBB2- V842I, NF1- R1276*, Q1835*, ARID1A- R1276*	CDH1- rearr. exon 15, ERRFI1- R244*, GNAS- R201H, KDM5C- R778*, MSH6- Q1328*, F1088fs*2, RB1- R661W- subclonal, SMARCA4- T910M, TP53- R273C, R181C	25	MSS	0	nivolumab, avelumab, atezolizumab, pembrolizumab, durvalumab, cemiplimab, everolimu, temsirolimus, binimetinib, trametinib, cobimetinib, afatinib, lapatinib, dacomitinib, neratinib, trastuzumab, pertuzumab, trastuzumab-emtansine	0
28	0	ATRX- T2228fs*18, CDKN1B-R154fs*69, RB1-rearr.ex2, TP53- G266R	3	MSS	0	0	0
29	ARID1A- loss	EPHA3- R750L, TP53- ss 86_96+4del	2	MSS	0	0	0
30	0	CIC- loss	5	MSS	0	0	0
31	PIK3CA- T1025S	TP53- R342*	2	MSS	0	temsirolimus, everolimus, alpelisib	adavosertib, SGT-53, ALT-802
32	PIK3CA - E542A, PTEN - Q171*, C83fs*16, FGFR1 - V561M	PPP2R1A - S256F, TP53 - K132M	3	MSS	0	everolimus, temsirolimus	alpelisib, taselisib, ipatasertib, capivasertib, FGFR-inh., adavosertib, SGT-53, ALT-801
