# Supplementary material for: Precision Oncology in Metastatic Uterine Cancer; Croatian First-Year Experience of the Comprehensive Genomic Profiling in Everyday Clinical Practice
Source: Pathol Oncol Res. 2021 Sep 27;27:1609963. doi: 10.3389/pore.2021.1609963 (PMC8504363; doi:10.3389/pore.2021.1609963)
Supplement: Supplementary file 2 [file DataSheet3.xlsx]

## Sheet: Sheet1
GENES	CLINICALLY SIGNIFICANT ALTERATIONS	ALTERATIONS OF UNKNOWN SIGNIFICANCE	THERAPIES APPROVED IN THE EU (IN PATIENT'S TUMOR TYPE)	THERAPIES APPROVED IN THE EU (IN OTHER TUMOR TYPE)	THERAPIES WITHOUT APPROVAL (IN CLINICAL TRIALS)
PALB2	Y1183*, V132fs*45, L304del, ss 211+2T>C		rucaparib	niraparip, olaparib, talazoparib, rucaparib
KRAS	G12D, G12A, A59T, G13D				trametinib, cobimetinib, binimetinib, uprosertib
PIK3CA	R88Q, Q546K, P471L, H1048R, E545K, R88Q - subclonal, R93Q, C378R, T1025S, E542A, E542K, E542V,G118D, H1047L			everolimus, temsirolimus, alpelisib	buparlisib, alpelisib, ipatasertib, capivasertib
ATM	G696*				crizotinib, capmatinib, tepotinib, cabozantinib
BRCA2	E2981fs*37, N1784fs*7, duplication exons 25-27			niraparib, olaparib, rucaparib and talazoparib
ARID1A	F2141fs*59, Q1519fs*8, Q586*, Q2026*, P947fs*21, R1276*, loss, S2126fs*24, D1850fs*33, E1780fs*2, S1985fs*13, R2158*, ss2732+2T>G, P1878fs*5, E2250fs*27, H1524fs*7, K622*, M362fs*38				ATR inhibitors
MET	D1117G-subclonal				MET inhibitors
RNF43	G659fs*41,
BCORL1		P1681fs*20
CIC		ss4460-2A>G, A652fs*76, loss, D464fs*8, P1116fs*45
CREBBP- L524fs*6		C1819*, L524fs*6
CTCF		Y64fs*16, T204fs*26
EP300	EP300	K1047fs*12
FANCC		Q17*
JAK1		P430fs*2, K860fs*16
MSH3		K383fs*32
MSH6		F1088fs*2, F1088fs*5
PBRM1		R710*
SMARCA4		R1243W-subclonal
WT1		G269D
AKT1	E17K			everolimus, temsirolimus
MTOR	M2327I
PIK3R1	N625fs*7, E451_Y452del, L570_I571insN, V663fs*1, I566del, I405del, ss1746-2A>C	N453del
TP53		A276G, V218M, C176W, R248P, T125M, R273C, R181C, G266R, ss 86_96+4del, R342*, K132M, R175H, G245S, E224fs*1, T241F, E171fs*3, A138V, ss672+1G>T, I255T			SGT-53, ALT-801
NF2	Y153fs*20, ss517-2A>G			everolimus, temsirolimus	lapatinib, trametinib, cobimetinib
PTEN	L318fs*23- subclonal, G132V, D92H, T78fs*5, R130G, Q171*, C83fs*16, D107Y, V290fs*1, N323fs*2, R130L, T319fs*1, R233*, loss exons 1-8, Y336*, N323fs*2			everolimus, temsirolimus
FGFR2	S252W, S252W- subclonal			pazopanib	Debio-147, FGFR-inh
KDM6A		T640fs*50- subclonal
PIK3CB	E1051K
CASP8		R194fs*17, R250Q
NOTCH3		G1318fs*245, ss 3719-1G>T, G2035fs*50			NOTCH inhibitors
SOX9		P346fs*37, D12fs*49
CTNNB1	S33C, S45F, S37P, G34E, S37A			everolimus, temsirolimus	sorafenib
BCOR		N1425S,
ERBB3	G582W, A245V				trastuzumab, pertuzumab, T-DM1, lapatinib, afatinib
ALOX12B		R548W
CSF1R		inv ex 2-13
RPTOR		RPTOR- amp
CDC73		R229fs*27
PPP2R1A		S256F
NRAS	G13R, G12C, G12D			binimetinib, cobimetinib, trametinib
NFE2L2		E79G
ESR1		L536R
FUBP1		S11fs*43
MAP2K4		A279T - subclonal
PTPN11		T468M - subclonal
FBXW7	R465H, Y545C, R689W			everolimus, temsirolimus
ERBB2	V842I			afatinib, lapatinib, dacomitinib, neratinib, trastuzumab, pertuzumab, trastuzumab-emtansine
NF1	R1276*, Q1835*			binimetinib, cobimetinib, trametinib
CDH1		rearr. exon 15
ERRFI1		R244*
GNAS		R201H
KDM5C		R778*
MSH6		Q1328*, F1088fs*2
RB1		R661W- subclonal, rearr.ex2, A74fs*4
SMARCA4		T910M, R1005*
FGFR1	V561M
ATRX		T2228fs*18, E2265del
CDKN1B		R154fs*69
EPHA3		R750L
HMGA2		SLC41A2-fusion
PTPRO		F265fs*8
BRD4		Q1017fs*50
U2AF1		S34F
PBRM1		S652fs*13, I873fs*2
MLL2		G5182fs*61, S102fs*28, P2354fs*30, V5311fs*22, R5027*, Q3839fs*173
CSF3R		R755*			ruxolitinib
CDK12		Q1291fs*3
ATR		R1814fs*10, V2620fs*35
PTCH1	S1203fs*52, R1308fs*64			sonidegib, vismodegib
STK11	P281fs*6				everolimus, tnsirolimus
ALK	A585T
CCND1	D289del
KEAP1	F478fs*2
CBFB		P70fs*13, E84*
FLCN		H429fs*39
FLT1		R238H
INPP4B		L93fs*1
NOTCH1		S2486fs*103
WHSC1 (MMSET)		E1344fs*91
NBN		rearrag.ex 6
KDM5A		amp.
FANCL	V167fs*22
HNF1A		G292fs*25
MLH1		D584fs*1
TEK		R522C
CD22		D619N
DNMT3A		S708fs*5, A157fs*30
CDK4	ampl			palbociclib, ribociclib
MDM2	ampl, ampl-equivocal
FRS2		ampl
RAD54L	R682*
CCNE1		ampl
DDR1		R514C
MRE11A		F399fs*29
CD79A		R131fs*61
EZH2		R207*-subclonal
NFKBIA		L303fs*17
